# Supplementary material for: Steroids and/or Non-Steroidal Anti-Inflammatory Drugs as Postoperative Treatment after Trabeculectomy—12-Month Results of a Randomized Controlled Trial
Source: J Clin Med. 2024 Feb 2;13(3):887. doi: 10.3390/jcm13030887 (PMC10856597; doi:10.3390/jcm13030887)
Supplement: Supplementary file 1 [file jcm-13-00887-s001.zip]

Archive with 1 entries (1 files):
- jcm-2829905-supplementary.pdf
